# Supplementary material for: Strain and Grain Size Determination of CeO2 and TiO2 Nanoparticles: Comparing Integral Breadth Methods versus Rietveld, μ-Raman, and TEM
Source: Nanomaterials (Basel). 2021 Sep 6;11(9):2311. doi: 10.3390/nano11092311 (PMC8469540; doi:10.3390/nano11092311)
Supplement: Supplementary file 1 [file nanomaterials-11-02311-s001.zip]

Archive with 1 entries (1 files):
- nanomaterials-1350747-supplementary.pdf
